# Supplementary material for: HIV‐1 transmitted drug resistance surveillance: shifting trends in study design and prevalence estimates
Source: J Int AIDS Soc. 2020 Sep 16;23(9):e25611. doi: 10.1002/jia2.25611 (PMC7507012; doi:10.1002/jia2.25611)
Supplement: Supplementary file 2 — Table S2. Studies which met inclusion criteria [file JIA2-23-e25611-s002.xlsx]

## Sheet: Sheet1
Author-yr	Title	Journal	RefYear	MedlineID	#individuals (sequences)	Country	Continent	Source	SeqMethod	Median-IsolateYear	Subtypes (>=10%)	%AnySDRMs	%NRTI-SDRMs	%NNRTI-SDRMs	%PI-SDRMs	SDRMList
Sucupira07	High levels of primary antiretroviral resistance genotypic mutations and B/F recombinants in Santos, Brazil.	AIDS Patient Care STDS	2007	17328661	69	BRAZIL	South America	PBMC	Sanger	2000	B	18.8	15.9	1.4	4.8	K219Q|G190A, L74I, N88D, L74I, M184V, K219Q, M184V, M41LD67GK70R, M184V|M46IV82A, T215Y, K219Q, M41LT215F, I47V
Matthews08	Central role of reverting mutations in HLA associations with human immunodeficiency virus set point.	J Virol	2008	18596105	328	SOUTH AFRICA	Africa	PBMC	Sanger	2008	C	5.6	1.8	1.8	2.4	V75A, Y181C, D67G, I85V, D67G, M46II85V, F53Y, V106MY188C, M41L, Y188L, I50V, N88S, K103SG190A, V82A, K65R, D67G, N83D, I47V, K103N, I54T, K103N
Huang09	Prevalence of HIV type-1 drug-associated mutations in pre-therapy patients in the Free State, South Africa.	Antivir Ther	2009	19918101	235	SOUTH AFRICA	Africa	Plasma	Sanger	2006	C	2.1	0.4	1.3	0.8	M46L, N88S, K219E|Y181C, K103N, V106MY188L
Ndase12	Outside sexual partnerships and risk of HIV acquisition for HIV uninfected partners in African HIV serodiscordant partnerships.	JAIDS	2012	21963939	290	KENYA,UGANDA	Africa	Plasma	Sanger	2010	A,D	5.5	2.4	4.1	0.4	Y188C, D67NK70R|Y188H, K103N, M41L, K103N, Y188H, G190A, K103N, M41L, K103NG190A, M184V|Y181C, M184V|Y181C, Y181C, M184V|G190A, I85V, M41L
Thao12	HIV-1 drug resistance in antiretroviral-naive individuals with HIV-1-associated tuberculous meningitis initiating antiretroviral therapy in Vietnam.	Antivir Ther	2012	22473024	219	VIET NAM	Asia	Plasma	Sanger	2006	CRF01_AE	6.8	4.6	2.7	0	K103NV106MG190A, K219R, M184V, V75M, Y181C, V75M, K103NY181C, T69D, Y181C, D67N|Y181C, L74V, K103NY181C, K219R, M184I, M184V
Grgic13	The prevalence of transmitted drug resistance in newly diagnosed HIV-infected individuals in Croatia: the role of transmission clusters of men who have sex with men carrying the T215S surveillance drug resistance mutation.	ARHR	2013	22906365	119	COSTA RICA	Europe	Plasma	Sanger	2007	B	20.2	19.3	1.7	0	T215S, T215S, L210WT215S, T215S, T215S, T215S, T215S, T215S, T215S, T215S, F77L, M41LL210WT215D, M184V, T215SK219R, D67GK219E, T215D, L210WT215S, T215S, T215S, T215C, T215S|K103N, K101E, M41LL210WT215D, T215S
Han13	Identification of 3 distinct HIV-1 founding strains responsible for expanding epidemic among men who have sex with men in 9 Chinese cities.	JAIDS	2013	23542640	543	CHINA	Asia	Plasma	Sanger	2010	CRF01_AE,B,CRF07_BC	3.9	0.9	1.1	2.4	M46L, M184V|G190A, K219Q, M46I, M46L, M46L, G190E, G190E, Y181C, T215S|Y188L|L90M, V82A, M46L, K219Q, M46L, T215S, M46L, L90M, M46I, K101E, M46L, M46I
Hightower13	HIV-1 clade B pol evolution following primary infection.	PLoS ONE	2013	23840830	93	UNITED STATES	North America	Plasma	Sanger	2002	B	17.2	10.8	8.6	5.4	K70RM184V|Y181C|L90M, K103S, M41LT215D, K103N, K103N, K103N, M41LL74VM184VL210WT215Y|L24IM46II54VV82A, M41LD67NK70RL74IT215YK219Q|D30NM46II84VN88DL90M, D67NT69DK219Q, M184V|L90M, M184V, K103N, K219R, K103NP225H, D67NT215SK219E, M41LD67NT215Y|K101PK103N|I54VI84VL90M
Lin13	Slow immunological progression in HIV-1 CRF07_BC-infected injecting drug users.	Emerg Microbes Infect	2013	26038447	122	TAIWAN, PROVINCE OF CHINA	Asia	Plasma	Sanger	2011	CRF07_BC	9.8	0	3.3	7.4	I84V, N88D, K103N, I84V, K103N|I84V, V106M, I84V, I84V, I84V, K103N, I84V, I84V
Bao14	Characteristics of HIV-1 natural drug resistance-associated mutations in former paid blood donors in Henan Province, China.	PLoS ONE	2014	24586665	106	CHINA	Asia	Plasma	Sanger	2006	B	14	7.5	14.2	0	K103N, K103N, K70RT215FK219E|Y181C, K103NY181C, D67N|K101EG190A, M41LM184VL210WT215Y|K103NY181C, D67NK70RT215YK219E|K103NY181C, K103NY181C, K103N, T215Y|K103N, K103NY181C, M184V|K103NY181C, K70RT215FK219E|Y181C, K103NY181C, D67N|K101EG190A
Chen14	HIV-1 genetic characteristics and transmitted drug resistance among men who have sex with men in Kunming, China.	PLoS ONE	2014	24489829	129	CHINA	Asia	Plasma	Sanger	2012	CRF01_AE,CRF07_BC	4.7	1.6	2.3	2.3	Y181C|I54T, K103N, M184VT215FY|K103NM230L, T69D, M46L, V82A
Chen14	Evolving molecular epidemiological profile of human immunodeficiency virus 1 in the southwest border of China.	PLoS ONE	2014	25207977	285	CHINA	Asia	Plasma	Sanger	2010	CRF01_AE,CRF08_BC,CRF07_BC	2.8	1.4	0.4	1.4	D30N, T215S, K103N, M184I, M46I, M184V, M46I, K219N|M46L
Little14	Using HIV networks to inform real time prevention interventions.	PLoS ONE	2014	24901437	645	UNITED STATES	North America	Plasma	Sanger	2005	B	19.6	8.8	11.8	4.8	K103NY181C, T215D, M41LT215FK219E|Y188L|D30NN88D, M41L, I54VV82A, M46I, K103N, M41LD67NT215Y|K101PK103N|I54VI84VL90M, T215D, M41LT215D, K103N, K103N, K103N, K103N, M41LD67NT69DL74VM184VL210WT215Y|K103N|M46LI54LI84VN88DL90M, T215C, D67NT215SK219E, M41L, K103N, K103N, T215D, K103N, K219R, K103NY181C, K103N, K103N, K103N, M46L, M41LL210WT215S, K70EM184IV|Y181C, D67EK219Q, K103N, K103N, M46L, D30NN88…
Meixenberger14	Assessment of ambiguous base calls in HIV-1 pol population sequences as a biomarker for identification of recent infections in HIV-1 incidence studies.	J Clin Microbiol	2014	24920768	2203	GERMANY	Europe	Plasma	Sanger	2008	B	12.1	7.4	3.6	2.3	G190A, K101E, T215S, T215D, M41LT215D, F77L, K103N, M41LT215S, M41LT215S, F77L, M184V, M46I, L90M, M46IL, M41LL210WT215C|D30NN88D, M41LT215S, M41LT215D, K103N, T215E, K103N, G190A, K103N, I54VV82A, F77L, K219R, T215D, M46L, T215S, T215S, G190A, L90M, F77L, M41LM184VT215Y|K103N, T215S, D30NN88D, F77L, F77L, K103N, K103N, K103N, F77L, Y188LP225H, L210WT215D|Y181C, M41LL210WT215D|K103S, M41LT215S, M…
Neogi15	Emergence of clusters of CRF02_AG and B human immunodeficiency viral strains among men having sex with men exhibiting HIV primary infection in southeastern France.	Direct Genbank Submission	2014	24699043	297	INDIA	Asia	PBMC	Sanger	2011	C	4	1.7	1.7	0.7	T69D, K103N, K103N, D67N, Y181C, K101E, N88S, V32I, M41L, K101E, T215S, T215S
Niculescu14	Recent HIV-1 outbreak among intravenous drug users in Romania: evidence for cocirculation of CRF14_BG and subtype F1 strains.	ARHR	2014	25369079	138	ROMANIA	Europe	Plasma	Sanger	2012	F,G	3.6	2.9	2.2	0	M184V|Y181C, M41L, K103N, M41LM184VT215Y|Y188L, M184V
Parczewski14	Transmitted HIV drug resistance in antiretroviral-treatment-naive patients from Poland differs by transmission category and subtype.	J Antimicrob Chemother	2014	25248322	837	POLAND	Europe	Plasma	Sanger	2012	B	8.5	5.5	1.2	2.2	T215S, M41LT215S, T215S, T215S, M41LT215D, M41LT215S, F77L, M46I, K103N, D67NK219Q|L90M, M41L, M41LT215S, M46L, T215SY, T215S, T215V, M41LT215D, L210WT215D, T215S, T215S, T215D, D67NT69DK219Q, F53Y, M41L, L90M, M41LT215S, K219E, K103N, M41LT215S, T215S, M41LT215S, K101E, K219N, K103NP225H, M41LT215S, M46L, M41LL210WT215Y, L90M, M41LT215S, L90M, M41LT215S, G73S, M41LT215S, M41LT215S|V82A, M41L, M4…
Ross14	HIV-1 transmission patterns in antiretroviral therapy-naive, HIV-infected North Americans based on phylogenetic analysis by population level and ultra-deep DNA sequencing.	PLoS ONE	2014	24586911	683	PUERTO RICO,CANADA,UNITED STATES	North America,Central America	Plasma	Sanger	2007	B	13.9	5.7	8.1	3.5	G190A|L24IM46LI54VV82AN83DL90M, I85V, M46II84V, M184V, K101E, I85V, K103N, T215C, K103N, K103N, K219Q, V82A, Y188L, I85V, K219Q, K219Q|L90M, M184V|K103N, K219E, T69D|M46L, M41LL210WT215S|G190A, K103N|M46I, G190A, L90M, V32I, T215S, M41LL210WT215S, T215S, L90M, K103N, K103NP225H, D67GT69D, D67NT69DK70RT215ISK219Q|K103NP225H|I54M, M184V|K103N, D67GT69D|K103N, Y181C, M184V|K103N, T215S, Y181C, L24IM…
Salvana14	The changing molecular epidemiology of HIV in the Philippines.	Int J Infect Dis.	2014	28602726	80	PHILIPPINES	Asia	Plasma	Sanger	2013	CRF01_AE,B	1.2	1.2	0	0	M184V
Velasco-de-Castro14	HIV-1 diversity and drug resistance mutations among people seeking HIV diagnosis in voluntary counseling and testing sites in Rio de Janeiro, Brazil.	PLoS ONE	2014	24498155	232	BRAZIL	South America	PBMC	Sanger	2005	B,F	14.7	9.1	7.8	5.3	K70R, T215C|K103N, L90M, M184V|K103N, Y188L, K103N, M41LD67NM184VT215Y|Y188L, M41LM184VT215F|D30NN88D, K70R|K103NP225H|D30NN88D, D67NT69DT215SK219Q|L90M, Y188C|M46I, K219R, D67GK70RM184VK219Q, M46I, K103N, Y188L, K219R, L210WT215D, K70RM184VK219Q|L24IM46IL76V, M41L, K103N, M46L, K70RM184V|Y181C|L90M, I85V, K103N, M41LT215C, M41LD67NK219Q|N88D, Y181CG190A, M46L, V82L, K103N, M184V|K103N, M184V|Y18…
Ye14	Phylogenetic and temporal dynamics of human immunodeficiency virus type 1B in China: four types of B strains circulate in China.	ARHR	2014	25050980	197	CHINA	Asia	Plasma	Sanger	2008	B	4.1	3	2	0.5	T69D, T69D, Y181C, T215D, K101EG190A|M46L, D67N, K65RK219R|Y181C, M184VK219N|Y181C
Zhao14	Genotypes and transmitted drug resistance among treatment-naive HIV-1-infected patients in a northwestern province, China: trends from 2003 to 2013.	PLoS ONE	2014	25333965	357	CHINA	Asia	Plasma	Sanger	2011	CRF01_AE,CRF07_BC,B	4.2	2	2	0.6	G190A, G190E, G190A, T69D, V106M, M46I, K219N, M184V, L210W, L74I, K101E, M184V|K103N, K103N, T215S, I85V
Zhou14	Diverse forms of HIV-1 among Burmese long-distance truck drivers imply their contribution to HIV-1 cross-border transmission.	BMC Infect Dis	2014	25158600	82	MYANMAR	Asia	Plasma	Sanger	2009	CRF01_AE,C,B	3.7	2.4	3.7	1.2	Y188H|N83D, L74VM184V|K101PK103N, L74IV75MM184V|Y181C
Bruzzone15	Prevalence of HIV-1 subtypes and drug resistance-associated mutations in HIV-1-positive treatment-naive pregnant women in Pointe Noire, Republic of the Congo (Kento-Mwana project).	ARHR	2015	25970260	62	CONGO	Africa	Plasma	Sanger	2007	B,A,G	6.2	6.5	3.2	1.6	M184V, M184V|G190A, M41LM184VL210WT215Y|K103N|V32II54MI84V, L210WT215S
Carvalho15	Analysis of a local HIV-1 epidemic in portugal highlights established transmission of non-B and non-G subtypes.	J Clin Microbiol	2015	25694526	286	PORTUGAL	Europe	Plasma	Sanger	2008	B,G,C	23.1	14.3	14	5.6	M46I, T215S, M41LT215S, K103N, K101E, K103N, M184V|K103N, P225H, M41LD67NK70RM184VT215YK219Q|K103NY181C, M41LD67NM184VL210WT215Y|K101EG190S, M184V, M184V|N88S, K103N, M41LL74VM184VT215Y|K103NY181C|L90M, M184V|K103N, Y181C, K65RV75MY115FM184V|K103NSV106M, T215S, D67NK70RM184VK219Q|V82TI85VL90M, M41LD67GL74VT215F|L100IK103N, K103N, K103NY181C, M46L, M41LD67NK70RM184VL210WT215FK219Q, I85V, M41LD67NM…
Chin15	Increase of HIV-1 K103N transmitted drug resistance and its association with efavirenz use in South Korea.	ARHR	2015	25826122	131	KOREA, REPUBLIC OF (South)	Asia	Plasma	Sanger	2013	B	8.4	0.8	6.9	1.5	K103N, K103N, K103N, K103N, K103N, K101E, F53Y, K103N, K103N|M46L, K103N, D67NK219Q
Dauwe15	Characteristics and spread to the native population of HIV-1 non-B subtypes in two European countries with high migration rate.	BMC Infect Dis	2015	26572861	406	LUXEMBOURG,BELGIUM	Europe	Plasma	Sanger	2006	CRF02_AG,A,CRF01_AE,C	7.9	5.4	4.9		M184V, M184V, M184V|G190S, M184V|K103N, M184I|K103N, M41LD67NM184VL210WT215YK219E|K103N, L210W, K103N, K103N, K219E, K103NP225H, K103N, M184V|G190E, K65RY115F|Y181C, K103NY181CG190A, T215S, T215S, V106M, M41LD67GT69DK70RT215FK219Q, M184V|Y181C, K103N, D67NK70RT215I, M184V|Y188L, M41L, Y181C, M184V|K103NP225H, M41LD67NM184VT215Y, M184V|K103NP225H, K70R, K103N, M41LM184VT215F, V106A
Delgado15	Phylogeny and phylogeography of a recent HIV-1 subtype F outbreak among men who have sex with men in Spain deriving from a cluster with a wide geographic circulation in western Europe.	PLoS ONE	2015	26599410	61	SPAIN	Europe	Plasma	Sanger	2012	F	1.6	0	0	1.6	I54T
Guimaraes15	Assessing the HIV-1 epidemic in Brazilian drug users: a molecular epidemiology approach.	PLoS ONE	2015	26536040	132	BRAZIL	South America	Dried Blood Spot	Sanger	2009	B,C,F	7.6	3	5.3	1.5	K219Q|K103N|L90M, V106M, K103N, K103N, K103N, G190A, M184I, K103N, M41LL210WT215D|M46IL90M, T215S
Guimaraes15	Transmitted Drug Resistance Among Recently Diagnosed Adults and Children in Sao Paulo, Brazil.	ARHR	2015	25826640	209	BRAZIL	South America	Plasma	Sanger	2013	B,F	8.8	3.3	5.3	1.4	K103NP225H, K103N, Y188HG190A, K103N, M41LT215D, M184V, T215S, K103N, M41LT215V, K101E|I50LV82ML90M, K103N|I85V, K103N, M184I, T215I, K103N, K103N, K103N, K219R, I85V
Huruy15	Limited increase in primary HIV-1C drug resistance mutations in treatment na	J Med Virol	2015	25649964	83	ETHIOPIA	Africa	Plasma	Sanger	2010	C	7.2	1.2	4.8	2.4	G190A, G190E, G190A, M184I|Y181I, I85V, M46I
Kannangai15	Frequency of transmitted drug resistance mutations among treatment-naive HIV-1-infected individuals at a tertiary care centre in South India.	Mol Diagn Ther	2015	26296335	127	INDIA	Asia	Plasma	Sanger	2012	C	2.4	0	2.4	0	K101E, Y181C, G190A
Kouri15	CRF19_cpx is an evolutionary fit HIV-1 variant strongly associated with rapid progression to AIDS in Cuba.	EBioMedicine	2015	26137563	92	CUBA	Central America	Plasma	Sanger	2008	B,CRF20_BG,D,CRF18_cpx,CRF24_BG	9.8	5.4	3.3	2.2	M46I, D67NT215SK219Q, M41L, M184V|K103SG190AP225H, N88D, M41LT215D, K103N, K103N, F116YT215SK219Q
Li15	CRF07_BC strain dominates the HIV-1 epidemic in injection drug users in Liangshan prefecture of Sichuan, China.	ARHR	2015	25560398	284	CHINA	Asia	Plasma	Sanger	2009	CRF07_BC	2.1	1.1	1.1	0.4	G190A, T215D|K103N, D67N, T215I, K103N, M46L
Li15	Trends of HIV subtypes and phylogenetic dynamics among young men who have sex with men in China, 2009-2014.	Sci Rep	2015	26577039	1198	CHINA	Asia	Plasma	Sanger	2010	CRF01_AE,CRF07_BC	3.2	1.1	0.8	1.7	K101E, M46L, L210W, M46L, T215S, L210W, G73S, M46L, L210W, K103N, M46I, K103N, D67G, D67NM184V|K101EG190A, I47V, M184V, M184VT215I, M46L, T215S, I54L, M46L, L210W, T215S|Y188L|L90M, M46I, I54T, M46L, T215S|Y188L|L90M, V106M, T215I, K103N, M46I, M46L, M46I, I85V, V106M, M46I, Y181C, M46I, M46L
Li15	HIV-1 genetic diversity and its impact on baseline CD4+T cells and viral loads among recently infected men who have sex with men in Shanghai, China.	PLoS ONE	2015	26121491	1265	CHINA	Asia	Plasma	Sanger	2012	CRF01_AE,CRF07_BC	3.2	0.7	0.7	2.1	L23I, K219N, T215S|Y188L|L90M, M46L, M46L, V106M, L210W, L210W, M184V, M46L, L23I, M46I, M46L, K219N|M46L, M46I, L90M, L23I, K103N, M46L, M46I, K101E, T215S, L90M, Y181C, M46I, M46L, M46L, M46I, M46L, K103N, M46L, M41LD67NL74VT215F|K103NV106MM230L, M46L, M46L, M46L, L23I, T215S, P225H, M46L, V106A, F53LI54S
Lunar15	Longitudinal trends of recent HIV-1 infections in Slovenia (1986-2012) determined using an incidence algorithm.	J Med Virol	2015	25970253	53	SLOVENIA	Europe	Plasma	Sanger	2011	B	5.7	3.8	1.9	0	T69D, T215D, K103N
Moura15	HIV-1 transmitted drug resistance and genetic diversity among patients from Piaui State, Northeast Brazil.	J Med Virol	2015	25649362	87	BRAZIL	South America	Plasma	Sanger	2012	B	9	1.1	4.6	3.4	M41LT215S, K103N, K103S, V82F, L90M, Y188L, M46L, K103N
Moura15	Low rate of transmitted drug resistance may indicate low access to antiretroviral treatment in Maranhao State, northeast Brazil.	ARHR	2015	25411830	104	BRAZIL	South America	Plasma	Sanger	2012	B	3.8	1.9	1.9	0	T215S, M184V, K103N, K103S
Pham15	Change in the prevalence of HIV-1 and the rate of transmitted drug-resistant HIV-1 in Haiphong, Northern Vietnam.	ARHR	2015	25970090	54	VIET NAM	Asia	Plasma	Sanger	2012	CRF01_AE	7.4	5.6	5.6		V75M|Y181C, T215S, Y181C, L74VM184V|K101EY181I
Roberts15	Structured observations reveal slow HIV-1 CTL escape.	PLoS Genet	2015	25642847	115	UNITED KINGDOM	Europe	Plasma	Sanger	2005	B	7	5.2	0.9	0.9	T215V, M41LD67NT69DL210WT215D, V82L, K103N, M41LT215D, D67NK219Q, M41LT215S, T215E
Tamalet18	Emergence of clusters of CRF02_AG and B human immunodeficiency viral strains among men having sex with men exhibiting HIV primary infection in southeastern France.	J Med Virol.	2015	25873310	73	FRANCE	Europe	Plasma	Sanger	2009	B,CRF02_AG	9.6	4.1	4.1	2.7	K103NP225H, K103N, D67NK219E|L90M, M46I, M41L, T215E, K103N
Wang15	Targeting HIV prevention based on molecular epidemiology among deeply sampled subnetworks of men who have sex with men.	Clin Infect Dis	2015	26129754	174	CHINA	Asia	Plasma	Sanger	2010	CRF01_AE,B,CRF07_BC	5.1	1.1	1.1	4	K101E, M46L, T215S|Y188L|L90M, K219Q, M46L, M46I, M46L, M46L, M46L
Wu15	The predominant cluster of CRF01_AE circulating among newly diagnosed HIV-1-positive people in Anhui Province, China.	ARHR	2015	26123125	99	CHINA	Asia	Plasma	Sanger	2013	CRF01_AE	8.1	4	2	2	M46L, K219R, M184V, M46I, V106M, M184V, G190A, L210W
Yan15	Epidemiological and molecular characteristics of HIV infection among money boys and general men who have sex with men in Shanghai, China.	Infect Genet Evol	2015	25653132	52	CHINA	Asia	Plasma	Sanger	2012	CRF01_AE,CRF07_BC	3.8	0	0	3.8	M46L, M46L
Yao15	Clinical and epidemiologic characteristics of 92 HIV-1 clinical isolates from antiretroviral-naive HIV-1-infected individuals in Yunnan province, China.	Direct Genbank Submission	2015		91	CHINA	Asia	Plasma	Sanger	2011	CRF08_BC,B,CRF01_AE,CRF07_BC	1.1	0	1.1	0	Y181C
Zhang15	Genetic diversity of HIV-1 and transmitted drug resistance among newly diagnosed individuals with HIV infection in Hangzhou, China.	J Med Virol	2015	25899877	200	CHINA	Asia	Plasma	Sanger	2013	CRF01_AE,CRF07_BC	4	1.5	1	1.5	M184V, M184V, G73S, M46I, K70E, M46I, G190A, V106M
Zhang15	Genetic characteristics of CRF01_AE among newly diagnosed HIV-1-infected 16- to 25-year olds in 3 geographic regions of Guangxi, China.	Medicine (Baltimore)	2015	26020400	216	CHINA	Asia	Plasma	Sanger	2011	CRF01_AE	4.6	0.9	2.3	1.4	M46I, G190E, K103N, L210W, M46I, D67N, Y181C, P225H, I50V, Y181C
Abdoel Wahid16	HIV-1 genetic diversity and drug resistance mutations among treatment-naive adult patients in Suriname.	ARHR	2016	27412696	95	SURINAME	South America	Plasma	Sanger	2009	B	1.1	1.1	0	0	V75M
Billings16	The number and complexity of pure and recombinant HIV-1 strains observed within incident infections during the HIV and malaria cohort study conducted in Kericho, Kenya, from 2003 to 2006.	PLoS ONE	2016	26287814	58	KENYA	Africa	Plasma	Sanger	2005	A,D	3.4	0	1.7	1.7	M46I, K103N
Chow16	Extensive genetic diversity of HIV-1 in incident and prevalent infections among Malaysian blood donors: multiple introductions of HIV-1 genotypes from highly prevalent countries.	PLoS ONE	2016	27575746	143	MALAYSIA	Asia	Plasma	Sanger	2013	CRF01_AE,B + CRF01_AE,B	2.1	0.7	0.7	0.7	K103N, T215S, I85V
Courtney16	Monitoring HIV-1 group M subtypes in Yaounde, Cameroon reveals broad genetic diversity and a novel CRF02_AG/F2 infection.	ARHR	2016	26681241	98	CAMEROON	Africa	Plasma	Sanger	2011	CRF02_AG	1	1	0		M184V
Darcissac16	HIV-1 pol gene polymorphism and antiretroviral resistance mutations in treatment-naive adult patients in French Guiana between 2006 and 2012.	ARHR	2016	27009561	302	FRENCH GUIANA	South America	Plasma	Sanger	2009	B	6.2	3	2.3	1.7	M184I|K103NY188H, I54VV82A, M46I, D67NT69DK219Q, K101E, K103N, M41L|G73T, T215C, I85V, L210W, G190E, M41L, K103N, K103N, T215C, G190E, L90M, D67NT69DK219Q, T215C
Dos Anjos Silva16	HIV-1 genetic diversity and transmitted drug resistance in antiretroviral treatment-naive individuals from Amapa state, northern Brazil.	ARHR	2016	26529282	95	BRAZIL	South America	Plasma	Sanger	2014	B,F	1	0	1.1	0	K103N
Escoto-Delgadillo16	HIV drug resistance in antiretroviral-naive patients in Mexico after 10 years: is there a difference?	ARHR	2016	27353350	123	MEXICO	Central America	Plasma	Sanger	2011	B	13.7	4.1	7.3	4.1	M41L, F53LN88D, G190S, M41LT215D, K103N, M230L, T215S, G190A, K103N, K101E, K103S, F53Y, K103S, L90M, M184V|Y181I|V82A, L90M, T215S
Fayssel16	HIV-1 genotyping and antiretroviral drug-resistance mutations determination among drug-naive individuals infected in Morocco.	Direct Genbank Submission	2016		78	MOROCCO	Africa	Plasma	Sanger	2013	B	6.4	5.1	1.3		M41L, K103N, T215E, D67N, D67E
Feng16	Diverse intersubtype recombinants and high frequency of drug-resistance mutations of HIV-1 among newly diagnosed and antiretroviral treatment naive HIV-infected individuals in Baoshan, a western prefecture of Yunnan, China.	Direct Genbank Submission	2016		102	CHINA	Asia	Plasma	Sanger	2013	CRF08_BC,C,B,B + C	5.8	1	1	3.9	V82L, K103N, T215D, G73S, G73S, V82L
Gashnikova16	HIV-1 epidemiology, genetic diversity, and primary drug resistance in the Tyumen Oblast, Russia.	Biomed Res Int	2016	27957489	68	RUSSIAN FEDERATION	Europe	Plasma	Sanger	2015	A	4.4	0	2.9	1.5	I85V, Y181C, G190E
Hattori16	Characteristics of transmitted drug-resistant HIV-1 in recently infected treatment-naive patients in Japan.	JAIDS	2016	26428230	2131	JAPAN	Asia	Plasma	Sanger	2010	B	9	4.5	1.5	3.5	K103N, M46L, T215D, D30NN88D, M46L, M41LL210WT215D, T215S, T215E, T215E, M46I, M46L, T215D, K103N, G73S, T215D, L74I, M46L, T215E, K103N, M46L, K219Q, T69D, M46I, M46L, T215E, I54T, M46L, D67NM184VT215FISK219E, M46L, K101E, K101E, T215CS, M46L, K103N|M46L, D67NK219N, T215E, T215D, M46I, K103N|M46L, F77L, T215DE, T69D, M46I, K103N, M46I, M46I, T215D, T215C, K101E, K219Q|K103NY181C|I54V, I85V, M41L…
Hoenigl16	Characterization of HIV transmission in south-east Austria.	PLoS ONE	2016	26967154	258	AUSTRIA	Europe	Plasma	Sanger	2011	B	10.1	4.7	5	2.7	Y181C, D67N, M41L, M41LM184VT215Y|M46LV82T, K101PK103S, K103N, Y188L, I85V, K101PK103S, M41LM184VT215Y|M46IL90M, M184V|K101PK103S, V82L, K101PK103NS, K103N, M41LD67NL210WT215FY|K103N, I85V, K103N, D67NT69DK70RM184VT215IK219EQ|M46LG48VI54TV82A, K101PK103S, L210WT215S|V106AG190A, M41L, M184I, M184V, T215S, M46I, K101PK103S
Konou16	Genetic diversity and transmission networks of HIV-1 strains among men having sex with men (MSM) in Lom	Infect Genet Evol	2016	27235597	75	TOGO	Africa	Plasma	Sanger	2013	CRF02_AG	3.9	2.7	2.7	0	T215S, M184V|G190A, K103N
Li16	HIV-1 Thai B strain has spread out of former plasma donors into general population through sexual contact in Henan, China.	J Med Virol	2016	26381060	117	CHINA	Asia	Plasma	Sanger	2009	B,CRF01_AE	10.2	5.1	7.7	1.7	M184V, D67NK70R|K103N, K103N, M41LD67NT69DK70RM184IT215FK219E|K101EK103NY181CG190A, K65R|Y181C, K103N, F77LQ151M|Y188L, K103N, M46L, M46I, M41LL74VV75TM184VL210WT215YK219N|K103NV179FY181C, G190A
Li16	The prevalence of drug resistance among treatment-naive HIV-1-infected individuals in China during pre- and post- 2004.	BMC Infect Dis	2016	27782811	457	CHINA	Asia	Plasma	Sanger	2009	CRF01_AE,B,CRF07_BC	11.7	8.5	8.1	2.8	M184V, D67NK70RM184VT215FK219E|Y181C, M184VL210WT215Y|K103N, Y181C, N88D, L74VM184V|Y181CG190A, D67NT69DM184VT215IK219E|V106MY181CG190A|M46II54VV82AL90M, M184V|K103N, F77LF116YQ151MM184IVK219R|K101EG190A, M184V|K103NY181C, M184V|Y181C, M46I, M184I|Y181C, M46I, M41LD67NK70RL74IM184VL210WT215YK219E|K101EG190A|N83D, L76VN88D, K103N, K70RM184VK219Q|K103NY181C, M184V|K103N, I85V, D67N, M184I|Y181C, M1…
Lima16	Epidemiological, clinical and antiretroviral susceptibility characterization of human immunodeficiency virus subtypes B and non-B in Pernambuco, northeast Brazil.	PLoS ONE	2016	27218259	166	BRAZIL	South America	Plasma	Sanger	2008	B,F	3	0.6	2.4	0.6	F77LM184V|K101EG190S, G73SV82AL90M, G190A, P225H, K103N
Macharia16	Transmitted HIV-1 Drug resistance and the Role of Herpes Simplex Virus-2 Co-infection among Fishermen along the Shores of Lake Victoria, Kisumu, Kenya.	J HIV Retrovirus	2016		59	KENYA	Africa	Plasma	Sanger	2014	A,D,B	33.9	18.6	32.2		M184V|K103N, K103N, M184V|K103N, G190A, M184V|G190A, M184V|G190A, K103N, Y181C, M184V, G190A, M184V|K103N, Y181C, K103N, K65R|V106A, M184V|V106A, M184V|Y181C, M184V|Y188L, V75M|Y181C, Y181I, G190A
Otecko16	Viral and host characteristics of recent and established HIV-1 infections in Kisumu based on a multiassay approach.	Sci Rep	2016	27897226	100	KENYA	Africa	Plasma	Sanger	2008	A,D	0	0	0	0
Panichsillapakit16	Prevalence of Transmitted HIV Drug Resistance Among Recently Infected Persons in San Diego, CA 1996-2013.	JAIDS	2016	26413846	345	UNITED STATES	North America	Plasma	Sanger	2005	B	13.3	5.5	12.2	4.2	M41LD67NK70RL74IT215YK219Q|D30NM46II84VN88DL90M, K103N, K103NP225H, G190A, M41LD67NT69DL74VM184VL210WT215Y|K103N|M46LI54LI84VN88DL90M, M46L, K103S, K103N, I54VV82A, M41LD67NT215Y|K101PK103N|I54VI84VL90M, M41LL210WT215C|D30NN88D, D67NT69DK219Q, M46L, K103N, M41LK219E|Y188L|D30NN88D, K70RM184V|Y181C|L90M, M184V, K103NY181C, I54VV82A, K103N, T215D, L90M, K103N, V82A, K103N, M41L, M41LL210WT215S, I54…
Perez-Parra16	Phylodynamic and phylogeographic profiles of subtype B HIV-1 epidemics in south Spain.	PLoS ONE	2016	28002469	50	SPAIN	Europe	Plasma	Sanger	2008	B	12	12	8	4	K219N, M184V|K103N, M184VT215Y|K101EG190A, T215D, M41LD67NL210WT215YK219R|K103N|M46LG48VV82TI84VL90M, M41LL210WT215Y|K103NG190A|L23IM46II54LL76VV82F
Pouran Yousef16	Inferring HIV-1 transmission dynamics in Germany from recently transmitted viruses.	JAIDS	2016	27400403	1159	GERMANY	Europe	Plasma	Sanger	2007	B	11.4	6.2	3.5	2.9	K103N, K103N, T215S, K103N, K219R, M41LT215D, F77L, M184V, T215D, M41LL210WT215D, M46L, T215D, V82L, L76V, G190A, T215D, M41LD67NM184VL210WT215YK219N|V179FY181CG190A|V32IM46II47VI54LG73TI84VL90M, K103N, V82L, T215S, D67NT215EK219Q|Y188L|I54L, D67GK219Q, M41LL210WT215D, F77L, K103N, Y188LP225H, F77L, D67NT215SK219Q|F53L, K103N|I47V, M41LM184VT215F, M46I, T215Y, G190A, K103N, T215S, T215S, M41L, F7…
Saeng-Aroon16	Circulation of HIV-1 multiple complexity recombinant forms among female sex workers recently infected with HIV-1 in Thailand.	ARHR	2016	26892382	158	THAILAND	Asia	Plasma	Sanger	2008	CRF01_AE	5.1	1.3	3.2	1.3	K219N|K103N, G73S, M46L, K103N, D67NK219Q, V106A, K101E, K103N
Steegen16	Moderate levels of pre-treatment HIV-1 antiretroviral drug resistance detected in the first South African national survey.	PLoS ONE	2016	27907009	277	SOUTH AFRICA	Africa	Plasma	Sanger	2014	C	9	2.5	8.3	0.7	V106M, M184V|G190S, L100I, K65RM184V|K101EY181CG190A, K103N, K103N, K103N, Y188L, K103N, K103N, K103N, K65RD67N|K103NV106MY181C, K103N, L210W|L90M, K103NP225H, K65R|K103NV106MM230L, V32I, Y181C, K103NY181C, M41LY115FF116YQ151MM184VT215Y|K103NY181C, K103N, K65R|Y181C, K103N, K103N, K103N
Van Tran16	A strong association of human leukocyte antigen-associated Pol and Gag mutations with clinical parameters in HIV-1 subtype A/E infection.	AIDS	2016	26595539	357	VIET NAM	Asia	Plasma	Sanger	2013	CRF01_AE	5.3	1.4	2.5	1.4	K103N, M41L, V75M, M46I, Y181C, M46I, K101E, I85V, Y181C, Y181C, K103N, G190E, T215S, K103N, M46L, N83D, Y181C, T215F, V75M
Vubil16	Genetic Diversity and Transmitted Drug Resistance of HIV-1 Subtypes in Blood Donors Candidates in Northern Mozambique.	J AIDS Clin Res	2016		94	MOZAMBIQUE	Africa	Plasma	Sanger	2010	C,A	5.3	1.1	4.3	0	K101EG190A, K101E, K219E, G190A, K103N
Weng16	Prevalence and associated factors for HIV-1 transmitted drug resistance in voluntary clients for counseling and testing in Southern Taiwan.	J Microbiol Immunol Infect	2016	25315212	161	TAIWAN, PROVINCE OF CHINA	Asia	Plasma	Sanger	2010	B	7.5	3.1	4.3	0.6	K103N, G190A, G73S, V106A, M230L, M184VK219N|Y181C, Y181C, T215S, D67N, K103N, T215S, M184V
Zeh16	Molecular epidemiology and transmission dynamics of recent and long-term HIV-1 infections in rural western Kenya.	PLoS ONE	2016	26871567	258	KENYA	Africa	PBMC	Sanger	2004	A,D	2.3	1.6	0.4	0.4	K219R, G190E, I85V, M41L, M41L, M41L
Zhao16	The dynamics of the HIV epidemic among men who have sex with men (MSM) from 2005 to 2012 in Shenzhen, China.	Sci Rep	2016	27352965	1315	CHINA	Asia	Plasma	Sanger	2011	CRF01_AE,CRF07_BC	2	1	0.5	0.7	M184V, M41LT215E, M46I, M46L, K65R, K65RF116YQ151M|K103NY181I, G190A, M184V, V75MM184VT215I|Y188L, M46L, K103N, V82M, K70R, K103NY181CP225H, T215S, K101E, M46L, K219R, M46L, T215I, D67N, M184I, M46L, M46I, M46L, K70E
Ay17	Transmitted Drug Resistance in Newly Diagnosed, Treatment-Naive, HIV Type 1-Infected Patients in Hungary.	CEFORM	2017		82	HUNGARY	Europe	Plasma	Sanger	2015	B	9.8	7.3	2.4	1.2	M41LT215E, M41LT215E, M41LT215E, M41LT215E, M41LT215E|M46L, M41LT215E, M230L, K101E
Baudi17	Molecular epidemiology of co-infection with hepatitis B virus and human immunodeficiency virus (HIV) among adult patients in Harare, Zimbabwe.	J Med Virol	2017	27458715	164	ZIMBABWE	Africa	Plasma	Sanger	2014	C	9.8	1.8	9.1	0	V106M, G190A, K101EK103N, K103N, D67NK219Q|K101EG190A, K103N, Y188C, K103N, M41LM184VT215F|K103NY181C, K103N, G190A, T69D, V106M, K103NV106M, G190A, K101E
Billings17	HIV-1 genetic diversity among incident infections in Mbeya, Tanzania.	ARHR	2017	27841669	95	TANZANIA, UNITED REPUBLIC OF	Africa	Plasma	Sanger	2004	C,A	2.1	1.1	0	1.1	M41L, N88S
Chaillon17	Spatiotemporal dynamics of HIV-1 transmission in France (1999-2014) and impact of targeted prevention strategies.	Retrovirology	2017	28222757	341	FRANCE	Europe	Plasma	Sanger	2012	B,CRF02_AG	7.3	6.2	2.9		K219E, D67E, T215E, M184I, M184V|K103NP225H, D67E, T215S, T215S, M41LT215C|K103N, V106A, M41L|K103N, M41L, M41L|K103N, K103N, K103N, M41LT215C|K103N, T215D, L210WT215D, M41LT215C|K103N, K103N, M41L, T215S, T215S, K70E, M41LT215E
Delatorre17	High HIV-1 diversity and prevalence of transmitted drug resistance among antiretroviral-naive HIV-infected pregnant women from Rio de Janeiro, Brazil.	ARHR	2017	27392995	86	BRAZIL	South America	Plasma	Sanger	2013	B,F	17.2	5.8	5.8	8	K70R, M46L, K101EG190A, M41L|M46L, K103N, D67NK219Q, M46L, M46I, K103N, M46L, G190A, M46L, D67NT69D|Y188L, D30NN88D, D67N
Ghafari17	Prevalence of HIV-1 transmitted drug resistance in recently infected, treatment-na	Arch Virol	2017	28589513	52	IRAN (ISLAMIC REPUBLIC OF)	Asia	Plasma	Sanger	2013	CRF35_AD	3.8	0	3.8	0	K103N, K101EK103NG190A
Hachiya17	Trends in transmitted drug-resistant HIV-1 and demographic characteristics of newly diagnosed patients: Nationwide surveillance from 2013 to 2015 in Japan.	Direct Genbank Submission	2017		2129	JAPAN	Asia	Plasma	Sanger	2014	B	8.7	5.4	1.2	2.5	T215E, L210W, K101E, K103N, I50V, T215E, T215C|L100IK103N, T215E, T215E, T215E, D67NK219Q, T215S, M41L, T215D, M184V, K103N, T215D, T215E, T215S, M46I, T215D, T215S, K219Q, M46L, V82A, T215C, M46L, K103N, K103N, K103N, T215E, T215E, T215D, M46L, T215E, K103N, T215C, T215S, T215E, T215E, T215E, T215C, K103NP225H, V32I, T69D, M46I, T215I, T69DT215S, M46I, T215E, M184I, N88D, T215E, T215C, L74I, T21…
Hao17	Low Rates of Transmitted Drug Resistances Among Treatment-Naive HIV-1-infected Students in Beijing, China.	AIDS Res Hum Retroviruses	2017	28325065	236	CHINA	Asia	Plasma	Sanger	2015	CRF01_AE,CRF07_BC,B + C,B	2.1	0	0.8	1.3	M46L, M46I, I85V, K103N, K101E
Jagdagsuren17	The second molecular epidemiological study of HIV infection in Mongolia between 2010 and 2016.	PLoS ONE	2017	29244859	123	MONGOLIA	Asia	Plasma	Sanger	2014	B,CRF02_AG	5.7	2.4	4.1	0.8	K65R|K103N, N83D, K103N, K65RM184V|K101EV106MG190A, L210W, K103N, K103N
Lavu17	High levels of transmitted HIV drug resistance in a study in Papua New Guinea.	PLoS ONE	2017	28146591	122	PAPUA NEW GUINEA	Oceania	Dried Blood Spot	Sanger	2013	C	12.3	3.3	11.5	0	Y181C, K219N|Y181CG190A, V106MY181CY188C, Y181IV, K70E, K103NV106M, K103N, D67NK70EM184I|Y181CG190A, G190A, K103N, K103N, K101EG190A, Y181C, G190A, M41LT215F|K103N
Lu17	Surveillance of transmitted drug resistance in HIV-1-infected youths aged 16 to 25 years, a decade after scale-up of antiretroviral therapy in Hebei, China.	ARHR	2017	27750023	145	CHINA	Asia	Plasma	Sanger	2013	CRF01_AE,CRF07_BC,B	6.2	0	1.4	4.8	M46L, M46I, M46I, M46I, M46I, K101E, G190E, M46I, M46I
Nanfack17	Multimethod Longitudinal HIV Drug Resistance Analysis in Antiretroviral-Therapy-Naive Patients.	J Clin Microbiol	2017	28659324	61	CAMEROON	Africa	Plasma	Sanger	2011	CRF02_AG	11.5	6.6	9.8		Y181C, M184V|K103N, K103N, K103N, M184V|K103N, M184VT215F|Y181C, D67NM184V
Onywera17	Surveillance of HIV-1 pol transmitted drug resistance in acutely and recently infected antiretroviral drug-na√Øve persons in rural western Kenya.	PLoS ONE	2017	28178281	87	KENYA	Africa	Plasma	Sanger	2012	A,D	9.2	4.6	6.9	1.1	K219N|Y181C, K65RM184V|K103SV106M, M46IL, M184V|G190A, L210W, K103N, K103N, K103N
Paraschiv17	Epidemic dispersion of HIV and HCV in a population of co-infected Romanian injecting drug users.	PLoS ONE	2017	29016621	83	ROMANIA	Europe	Plasma	Sanger	2014	F,G	0	0	0	0
van Zyl17	Moderate levels of pre-therapy drug resistance (PDR) in a generalised epidemic: time for better first-line ART?	AIDS	2017	28857824	59	SOUTH AFRICA	Africa	Plasma	Sanger	2016	C	10.2	1.7	8.5	0	K103N, K103NP225H, T215E, K103N, K103N, K103N
Arimide18	HIV-genetic diversity and drug resistance transmission clusters in Gondar, Northern Ethiopia, 2003-2013.	PLoS ONE	2018	30304061	67	ETHIOPIA	Africa	Plasma	Sanger	2012	C	6	0	6	0	Y181C, K103N, G190S, K103N
Arruda18	Brazilian network for HIV Drug Resistance Surveillance (HIV-BresNet): a survey of treatment-naive individuals.	J Int AIDS Soc	2018	29504269	1561	BRAZIL	South America	Plasma	Sanger	2015	B,C	10.6	4	5.8	2.3	Y188L, K101EG190A, M41L, M41LM184VT215Y|K103NP225H|M46II54VV82A, F77L, I84V, K103NG190A, M41L, G190S, K103N, M41L, K103N, M41L, V82A, K103N, T69D, M184V|K103NP225H, K103N, V82A, K103N, T215S, M184V|K103NP225H, T215S, K103N, M41LT215D|L24IM46LI50LV82A, M41LL210WT215D, T215C|L90M, K103N, F53Y, V82C, K103N, M41L, K103N, T215S|M46I, G190A, V82C, G190E, V82L, M46IV82L, M41L, K103N, T215S, V82L, T215D,…
Chang18	Molecular epidemiology of a primarily MSM acute HIV-1 cohort in Bangkok, Thailand and connections within networks of transmission in Asia.	J Int AIDS Soc	2018	30601598	127	THAILAND	Asia	Plasma	Sanger	2013	CRF01_AE,B	3.9	1.6	3.1	0.8	K103N, K103N, M41L, Y181CG190A, T215F|Y181C|M46I
Chen18	HIV-1 genetic transmission networks among men who have sex with men in Kunming, China.	PLoS ONE	2018	29698467	179	CHINA	Asia	Plasma	Sanger	2014	CRF01_AE,CRF07_BC	5	2.2	2.8	2.2	T215S, M46I, K103N, K103N, M46I, T215S|Y188L|L90M, Y181C, T215S|Y188L|L90M, K219Q
Chen18	The changing HIV-1 genetic characteristics and transmitted drug resistance among recently infected population in Yunnan, China.	Epidemiol Infect	2018	29534773	271	CHINA	Asia	Plasma	Sanger	2014	CRF08_BC,CRF07_BC,CRF01_AE	2.2	0.4	1.1	0.7	M41L, I50V, I84V, K103N, K103N, K101EY181CG190A
Derache18	Impact of next generation sequencing defined HIV pre-treatment drug resistance on virological outcomes in the ANRS 12249 treatment as prevention trial.	Clin Infect Dis	2018	30321314	1147	SOUTH AFRICA	Africa	Plasma	NGS	2014	C	8.2	0.7	7.7	0.3	L100IK101E, F53L, K103N, K103N, D67NM184V|V106MY188C, K103N, K103N, K103N, K103N, K103N, K103N, K103N, K103NP225H, K103N, K103N, K103N, K103N, K103N, K65RM184V|Y188L, K103N, K103N, Y188L, K103N, Y181C, K103N, K103N, K103NV106M, K103N, K103N, L100IK103N, K103N, K103N, K103N, K103N, K103N, K103N, K103N, D30N, K103N, V106M, K65RV75M|K103NSV106MY181C, K103N, K103N, K103N, K103NY181C, V106MG190A, K103…
Hassan18	HIV-1 subtype diversity, transmission networks and transmitted drug resistance amongst acute and early infected MSM populations from Coastal Kenya.	PLoS ONE	2018	30562356	96	KENYA	Africa	Plasma	Sanger	2010	A,D	8.2	2.1	7.3	0	K103N, K103N, K103N, M184V|Y181C, K103N, K103N, K101E, D67N
Karamov18	HIV-1 Genetic Diversity in Recently Diagnosed Infections in Moscow: Predominance of A&lt;sub&gt;FSU&lt;/sub&gt;, Frequent Branching in Clusters, and Circulation of the Iberian Subtype G Variant.	ARHR	2018	29587492	62	RUSSIAN FEDERATION	Europe	Plasma	Sanger	2015	A,B	4.8	0	4.8	0	K101E, K103N, K103N
Kostaki18	Molecular Analysis of Human Immunodeficiency Virus Type 1 (HIV-1)-Infected Individuals in a Network-Based Intervention (Transmission Reduction Intervention Project): Phylogenetics Identify HIV-1-Infected Individuals With Social Links.	J Infect Dis	2018	29697829	116	GREECE	Europe	Plasma	Sanger	2013	G,CRF35_AD,B,A	5.1	0.9	4.3	0.9	M184V|K103N, K101E, K101E, K101E, K101E, I85V
Kroon18	Transmission dynamics among participants initiating antiretroviral therapy upon diagnosis of early acute HIV-1 infection in Thailand.	AIDS	2018	30096068	438	THAILAND	Asia	Plasma	Sanger	2014	CRF01_AE	7.3	3.4	2.5	3.3	K219E, K103N, M41L, M184V|K103N, K65RY115FF116Y, D67NK70RV75MM184VT215VK219Q|L23IM46I, M184I|K103NY181C, M46L, F53L, G190E, K103N, M41L, M184V|G190A, M46I, N83D, M46I, K103N, M46L, G73S, M46I, M46I, M41L, L74I, T215E, D67N|V82A, L210W|L23I, F53Y, Y181CG190A, M41L, T215F|Y181C|M46I, K103N, K103N
Li18	HIV-1 Transmissions Among Recently Infected Individuals in Southwest China are Predominantly Derived from Circulating Local Strains.	Sci Rep	2018	30150680	228	CHINA	Asia	Plasma	Sanger	2013	CRF01_AE,CRF08_BC,CRF07_BC	2.6	0.4	0.9	1.3	V75M, G190A, M230L, D30N, I54M, M46I
Lu18	Regional Transmission Pattern of HIV-1 Non-CRF01_AE Strains Circulating in Hebei Province, China.	ARHR	2018	28946751	314	CHINA	Asia	Plasma	Sanger	2013	CRF01_AE,B	4.7	1	0	4.1	T215D, I85V, I85V, L210W, M46L, M46L, M46L, M46I, M46I, M46L, M46I, M46L, M46L, K219R|M46I, M46L
Lunar18	HIV-1 transmitted drug resistance in Slovenia and its impact on predicted treatment effectiveness: 2011-2016 update.	PLoS ONE	2018	29698470	115	SLOVENIA	Europe	Plasma	Sanger	2015	B	0.9	0	0.9	0	K103N
Mbange18	Surveillance of transmitted HIV-1 antiretroviral drug resistance in the context of decentralized HIV care in Senegal and the Ebola outbreak in Guinea.	BMC Res Notes	2018		85	GUINEA,SENEGAL	Africa	Plasma,Dried Blood Spot	Sanger	2015	CRF02_AG	2.4	1.2	2.4	0	M184VT215F|K103N, G190A
Ojwach18	Pol-Driven Replicative Capacity Impacts Disease Progression in HIV-1 Subtype C Infection.	J Virol	2018	29997209	487	BOTSWANA,SOUTH AFRICA	Africa	Plasma	Sanger	2005	C	4.1	1	3.3		K103N, K103N, D67G, Y181C, P225H, T215Y|K103NG190A, Y188L, K103NSG190A, K103N, K103N, K103N, M184V, K103N, Y188CG190A, T215S, K103N, K103NP225H, K103NV106M, K103N, L74I
Rasmussen18	Tracking external introductions of HIV using phylodynamics reveals a major source of infections in rural KwaZulu-Natal, South Africa.	Virus Evol	2018	30555720	212	SOUTH AFRICA	Africa	Dried Blood Spot	Sanger	2011	C	9.4	3.3	9	0	K101E, K103N, K103N, M41LT215F|K103S, K103N, V106M, K103N, K103N, K219E, K103N, D67NK219Q|Y181CG190A, K103N, K103NP225H, L74IM184V|K103NP225H, K103N, G190A, M184VT215Y|Y188L, M184V|K103N, K103N, K65RD67N|K103NV106M
Wang18	High HIV-1 prevalence and viral diversity among entry-exit populations at frontier ports of China, 2012-2016: A cross-sectional molecular epidemiology study.	Infect Genet Evol	2018	30086369	270	CHINA	Asia	Plasma	Sanger	2014	CRF01_AE,CRF07_BC,B + C	2.6	0.7	1.9	0.4	M46I, Y188C, Y181C, K103N, K103N, M41LM184VT215Y|K103N, T215S
Wang18	Epidemiological surveillance of HIV-1 transmitted drug resistance among newly diagnosed individuals in Shijiazhuang, northern China, 2014-2015.	PLoS ONE	2018	29870534	522	CHINA	Asia	Plasma	Sanger	2015	CRF01_AE,B + C,B,CRF07_BC	3.2	0.4	1.1	1.9	M46L, Y181C, Y181C, M46L, M46L, K101E, M46L, M46I, M184V|V106M, M46I, M46L, K103N, M184V, M46L, K103N, M46L, M46I
Xu18	Characterization of HIV-1 subtypes and transmitted drug resistance among treatment-naive HIV-infected individuals in Zhejiang, China, 2014-2017.	Arch Virol	2018	29637428	150	CHINA	Asia	Plasma	Sanger	2016	CRF01_AE,CRF07_BC	13.2	9.3	7.3	3.4	K103N, D67NK70RM184VT215IK219Q|G190A, F116Y, T215I|I85V, T215S, K103N, K65RM184I|L100I, V82F, V82F, M41LD67NM184VL210WT215Y|Y181C, V82F, V75MM184I|Y181C, M184I, L210W, M41LM184VL210WT215Y|Y188L, M41LD67NK70RL74IM184VT215FK219Q|K101EG190A, V82F, D67NK70EY115FM184V|V106MG190A, M184V|G190A, D67NK70EY115FM184V|V106M
Abongwa19	Human immunodeficiency virus type 1 ((HIV-1) subtypes in the northwest region, Cameroon.	Virol J	2019	31416460	81	CAMEROON	Africa	Plasma	Sanger	2016	CRF02_AG	4.9	4.9	2.5	0	M184V|K103N, M41L, D67NK70RT215FK219Q|Y181C, K219Q
Billings19	New Subtype B Containing HIV-1 Circulating Recombinant of sub-Saharan Africa Origin in Nigerian Men Who Have Sex With Men.	J Acquir Immune Defic Syndr	2019	31107298	152	NIGERIA	Africa	Plasma	Sanger	2015	CRF02_AG,G	7.9	3.3	5.3	1.3	K103N, K65RM184V|K103N, K103N, M41L, F53Y, K103N, K103N, L74IM184V|K103NP225H, F53Y, M41L, M184V|G190A, K103N
Crispim19	Homogenous HIV-1 subtype B from the Brazilian Amazon with infrequent diverse BF1 recombinants, subtypes F1 and C among blood donors.	PLoS ONE	2019	31498798	225	BRAZIL	South America	PBMC	Sanger	2015	B	7.5	4.9	5.8	1.3	M184I|K103N, M46I, D67NT69DT215SK219Q|K103NG190A, D67NT69DT215SK219Q|K103SG190A, D67NT69DK219Q|G190A, M46I, D67NT69DT215SK219Q|K103SG190A, D67NT69DT215SK219Q|K103NG190A, K103N, T215D, D67NT69DK219Q|K103NG190A, I85V, M41LD67NT69DL74IL210WT215D|K103N, D67NT215SK219Q|K103NG190A, K103N, D67NT69DT215SK219Q|G190A, K101PK103N
Hanke19	Reconstruction of the Genetic History and the Current Spread of HIV-1 Subtype A in Germany.	J Virol	2019	30944175	183	GERMANY	Europe	Plasma	Sanger	2013	A	12	2.2	5.5	6	M46I, I85V, K103N, Y181I, I85V, G190E, M46I, M46I, K219Q, M46I, M46I, K103N, K103N, M46I, K103N, Y181V, K103N, K219N|Y181CG190A, I85V, M184V|I85V, I85V, L74VM184IV|G190S
Huik19	The concordance of the limiting antigen and the Bio-Rad avidity assays in persons from Estonia infected mainly with HIV-1 CRF06_cpx.	PLoS ONE	2019	31125356	209	ESTONIA	Europe	Plasma	Sanger	2013	CRF06_cpx,A	5.7	1	3.3	1.5	L90M, K103N, K103N, K103N, M41L, M46I, M41L, K103N, K103N, G190E, M46I, Y181C
Hunt17	Provincial and national prevalence estimates of transmitted HIV-1 drug resistance in South Africa measured using two WHO-recommended methods.	Antivir Ther	2019	30741163	979	SOUTH AFRICA	Africa	Plasma	Sanger	2012	C	6	1.6	4.7	0.6	K103NV106M, K103N, M41L, K103N, K103NV106M, K65R|Y181C, K103N, M41L, K103N, K101E, K103NV106M, G190A, K65R|K103N, K103N, K101E, K101E, K101E, K103N, D67NK219N|Y181C, M46I, K103N, K103N, K103N, I85V, K103N, K103N, K103N, T69D, K101E, M184V|K103NSG190A, M41L, M46I, K103N, K103N, K103N, V106M, K103N, G190A, M184I, L74V|K103N, K103N, M184VK219R|V106MY188L, K103NV106M, M184V, L74VM184V|K103NY181C, K10…
Jia19	Two-year cross-sectional studies reveal that single, young MSMs in Shenzhen, China are at high risk for HIV infection.	Virol J	2019	31228958	409	CHINA	Asia	Plasma	Sanger	2015	CRF07_BC,CRF01_AE,CRF55_01B	1.7	0.5	0.5	0.7	K101E, F53L, L100I, N83D, V75M, L76V, L74I
Lu19	Large transmission clusters of HIV-1 main genotypes among HIV-1 individuals before antiretroviral therapy in the Hebei province, China.	ARHR	2019	31595767	138	CHINA	Asia	Plasma	Sanger	2018	CRF01_AE	5.8	1.4	2.9	2.2	V106MG190A, M46I, L74I, M184V|K103N, P225H, M46I, V106M, M46L
Machado19	National survey of pre-treatment HIV drug resistance in Cuban patients.	PLoS ONE	2019	31479466	141	CUBA	Central America	Plasma	Sanger	2017	B,CRF19_cpx,CRF20_BG,CRF18_cpx	29.8	12.8	21.3	2.8	D67N, L100IK103N, K103N, K103S, D67E, F77L, K103NY181C, K219N, K103N, D67NK70RM184VT215FK219E|G190A, F116YK219N|K101EG190A, K103N, M41L, L74V, K219N|K103N, M41LD67NL74IM184VT215Y|K103N|M46L, G190A, M41LT215D, K103N, K103NM230L, K103N|D30N, L210W, K70R, K103NY181C, K103N, L74I, K103N, D67NK70R, M184VK219E|G190A, K103NM230L, Y181C, K103NY181C|V82F, M230L|M46L, G190A, L210W, G190A, Y181C, Y181C, K10…
Machnowska19	Prevalence and persistence of transmitted drug resistance mutations in the German HIV-1 Seroconverter Study Cohort.	PLoS ONE	2019	30650082	2049	GERMANY	Europe	Plasma	Sanger	2012	B	10.3	6	3.5	2.9	T215S, M41L, K103N, D67NT69DK70RM184VK219Q|L24IM46LI54VV82A, K103N, K103N, V82A, D67NK70RM184VK219Q, K103N, M41LK70R|Y181C, M41LK70R|Y181C, V82A, F77L, M41LD67NK219Q|K103N|M46II54VV82AL90M, T215CS, M41LD67NT215CK219Q|K103N|M46II54VV82AL90M, K70R|Y188L, K65RM184VT215F|M46II47VI54ML90M, L210W, K219Q, I85V, F77L, L74IY115F|G190SP225H, F77L, K219Q, K219Q, K103N, M41LT215Y|K103N, K219Q, G190A, L210W, …
Rhee19	KP TDR 2007 to 2017	Unpublished	2019		3292	UNITED STATES	North America	Plasma	Sanger	2011	B	14.2	5.2	8.2	3.3	M41LD67NT69DT215DE, M41LK65RT215D, K70R, L90M, F77LY115FF116YQ151MM184V|I54VG73SV82AL90M, L210W, M46I, T215S, Y188L, L90M, M184V|Y181I, M41LL210WT215S, L90M, K219N|Y181C, T215D, K103N, K103N, L90M, M41LT215E, K103S, T69D, M41LL210WT215S, M184V|Y181C|L90M, Q151M|Y181C|I54VV82AL90M, Y188L, K103N, K103N, K103N, K70R, K103N, L210WT215D, K103N, M184I, K103NP225H, K103N, K103NS, K103N, T215E, M184V|K10…
Soria19	Pretreatment HIV Drug Resistance and Virologic Outcomes to First-Line Antiretroviral Therapy in Peru.	ARHR	2019	30560685	121	PERU	South America	Plasma,PBMC	Sanger	2014	B	10.7	1.7	9.1		Y181C, K101PK103N, K103N, G190A, F77L, Y188CG190A, K103N, K103N, K103N, K103NP225H, K103N, D67N, K103N
Sun19	Multiple HIV-1 subtypes were found circulating in Shijingshan District of Beijing, China.	ARHR	2019	30681000	108	CHINA	Asia	Plasma	Sanger	2016	CRF01_AE,CRF07_BC	7.3	0.9	1.9	5.6	I85V, F53L, M46L, N83D, K103N, K65RM184V|Y181I, M46L, M46L
Tanaka19	HIV-1 Molecular Epidemiology, Transmission Clusters and Transmitted Drug Resistance Mutations in Central Brazil.	Front Microbiol	2019	30804893	147	BRAZIL	South America	PBMC	Sanger	2014	B,F,C	11.5	7.5	4.8	2	V106M, K103N, F77L, D67NK219Q, K103N|M46I, V106M, M41LT215D|M46IV82TL90M, K70R, K103N, V75M, T215S, V75M|N88D, L210WT215D, V75M, L210W, K103N, M184V|K103NP225H
Zuckerman19	Sexual intermingling of Arab and Jewish MSM in Israel: results of a molecular epidemiology study.	AIDS	2019	30325775	536	ISRAEL	Asia	Plasma	Sanger	2012	B	14.7	4.9	7.1	4.8	M41LT215DE, K65RM184VT215IK219E|K101PK103NSG190S, T215S, T215S, M41L, M184V|M46LI54VL76VV82A, K103N, K103N, F77L, T215D, T215D, M46II54VV82A, L90M, L90M, M184V|K101EG190A, M184V|K103N, K103N, L90M, M46L, T215D, T215S, L90M, K103N, K103N, K103N, L90M, K103N, M184V|L90M, L90M, K103N, K103N, K70E, K103N, K103N, T215F|K103N|L90M, K103N, L90M, K103N, K103N, M184I, F77L, T215S, K103S, K103N, K103S, L90…
