# Supplementary material for: HIV‐1 transmitted drug resistance surveillance: shifting trends in study design and prevalence estimates
Source: J Int AIDS Soc. 2020 Sep 16;23(9):e25611. doi: 10.1002/jia2.25611 (PMC7507012; doi:10.1002/jia2.25611)
Supplement: Supplementary file 3 — Table S3. Prevalence of each DRM in each region by time period [file JIA2-23-e25611-s003.xlsx]

## Sheet: Sheet1
SDRMs	ART Class	Sub-Saharan Africa 2009-2011	Sub-Saharan Africa 2012-2018	South/Southeast Asia 2009-2011	South/Southeast Asia 2012-2018	Latin America /Caribbean 2009-2011	Latin America /Caribbean 2012-2018	Europe 2009-2011	Europe 2012-2018	North America 2009-2011	North America 2012-2018	Upper-income Asia 2009-2011	Upper-income Asia 2012-2018
M41L	NRTI	0.38	0.19	0.12	0.19	0.87	1.04	1.84	1.33	2.03	1.67	0.36	0.32
K65R	NRTI	0.03	0.35	0.05	0.09	0	0.04	0.04	0.07	0.17	0	0.2	0
D67E	NRTI	0.03	0	0.01	0	0.11	0.04	0	0.07	0.06	0	0	0.04
D67G	NRTI	0.1	0.03	0.03	0.02	0	0	0.11	0.07	0.06	0.06	0	0
D67N	NRTI	0.14	0.19	0.18	0.16	0.55	0.68	0.4	0.23	1.35	0.37	0.2	0.21
T69D	NRTI	0.1	0.03	0.13	0	0.22	0.39	0.11	0.07	0.06	0.43	0.26	0.21
T69ins	NRTI	0.03	0	0	0	0	0	0	0	0	0	0	0
K70E	NRTI	0	0	0	0.08	0	0	0.07	0	0.17	0	0	0.04
K70R	NRTI	0.07	0.1	0.13	0.06	0.16	0.25	0.18	0.07	0.28	0	0.05	0
L74I	NRTI	0.03	0.06	0.03	0.08	0	0.11	0	0	0	0.06	0.1	0.07
L74V	NRTI	0.07	0.06	0.07	0.03	0	0.04	0	0.03	0.11	0	0	0
V75A	NRTI	0.03	0	0	0	0	0	0	0	0	0	0	0.04
V75M	NRTI	0	0.06	0.07	0.13	0.16	0.39	0	0	0	0	0.05	0
V75S	NRTI	0	0	0	0	0	0	0	0	0	0	0	0
V75T	NRTI	0.03	0	0.01	0	0	0.04	0	0	0	0	0	0
F77L	NRTI	0.03	0	0.03	0	0.16	0.18	0.43	0.17	0	0.06	0.05	0.04
Y115F	NRTI	0.03	0.03	0	0.05	0	0	0	0.03	0.06	0	0	0.04
F116Y	NRTI	0	0.03	0.03	0.03	0.05	0.04	0	0	0.06	0	0	0.04
Q151M	NRTI	0	0.03	0.04	0	0	0	0	0	0.06	0	0	0
M184I	NRTI	0.03	0.06	0.1	0.08	0.22	0.07	0.04	0.03	0.11	0	0	0.07
M184V	NRTI	0.65	1.05	0.48	0.43	0.76	0.57	0.36	0.27	0.51	0.49	0.31	0.32
L210W	NRTI	0.21	0.06	0.2	0.14	0.44	0.39	0.54	0.2	0.51	0.56	0.26	0.32
T215Y	NRTI	0.07	0.06	0.08	0.06	0.22	0.07	0.11	0.03	0.06	0	0	0
T215F	NRTI	0.14	0.1	0.09	0.06	0	0.07	0.04	0	0.11	0	0	0
T215C	NRTI	0	0	0	0	0.27	0.07	0.5	0.2	0.06	0.19	0.26	0.61
T215D	NRTI	0.03	0	0.03	0.03	0.27	0.57	0.76	0.2	1.02	1.79	0.77	0.64
T215E	NRTI	0	0.03	0	0.02	0.22	0.04	0.29	0.46	0.45	0.68	0.77	1.14
T215I	NRTI	0	0	0.09	0.03	0.05	0.11	0.04	0.1	0.06	0	0.1	0.11
T215S	NRTI	0.03	0.1	0.18	0.17	0.82	0.68	1.69	1.43	0.56	0.8	0.72	0.61
T215V	NRTI	0	0	0	0.02	0	0.04	0.07	0	0.06	0.06	0	0
K219E	NRTI	0.07	0	0.08	0.02	0.11	0.18	0.14	0.03	0.11	0.19	0.1	0.04
K219N	NRTI	0.07	0.03	0.05	0.03	0	0.11	0	0.13	0.06	0	0.05	0.04
K219Q	NRTI	0.1	0.1	0.07	0.06	0.65	0.54	0.32	0.4	1.3	0.43	0.15	0.25
K219R	NRTI	0.03	0.03	0.03	0.05	0.11	0.04	0.07	0.17	0.06	0.19	0.05	0
L100I	NNRTI	0	0.1	0	0.03	0.11	0.11	0	0	0.11	0.06	0	0.04
K101E	NNRTI	0.48	0.35	0.14	0.24	0.44	0.18	0.14	0.43	0.17	0.25	0.2	0.18
K101P	NNRTI	0.03	0	0.01	0	0.05	0.07	0.22	0	0.06	0.12	0.1	0
K103N	NNRTI	2.06	5	0.67	0.59	2.45	4.29	1.91	1.56	4.91	7.54	1.38	1.07
K103S	NNRTI	0.03	0.03	0.04	0	0.22	0.29	0.25	0.03	0.11	0.74	0.05	0
V106A	NNRTI	0	0.06	0.03	0.02	0	0	0.11	0.07	0	0	0.05	0
V106M	NNRTI	0.03	0.8	0.1	0.17	0.05	0.14	0.11	0	0.06	0	0.05	0.04
V179F	NNRTI	0.03	0	0.01	0	0	0.04	0	0	0	0.19	0	0
Y181C	NNRTI	0.52	0.67	0.59	0.35	0.38	0.39	0.5	0.27	0.96	1.3	0.15	0.14
Y181I	NNRTI	0.03	0.03	0	0.03	0	0	0.07	0.03	0	0	0	0
Y181V	NNRTI	0	0	0	0	0	0	0	0.03	0	0	0	0
Y188C	NNRTI	0.03	0.1	0.01	0.03	0.05	0.07	0	0	0.06	0	0	0
Y188H	NNRTI	0	0.06	0.01	0	0.05	0.04	0	0	0.17	0	0	0
Y188L	NNRTI	0.07	0.22	0.1	0.06	0.22	0.18	0.36	0.27	0.28	0.93	0.05	0
G190A	NNRTI	0.45	0.76	0.26	0.32	0.76	1.11	0.29	0.33	0.56	0.56	0.05	0.11
G190E	NNRTI	0.07	0	0.05	0.05	0.05	0.07	0	0.07	0.06	0.06	0	0.04
G190S	NNRTI	0	0.1	0	0.02	0.11	0.04	0	0.03	0.06	0.06	0	0
P225H	NNRTI	0.1	0.29	0.05	0.03	0.22	0.46	0.04	0.07	0.06	0.37	0.2	0.07
M230L	NNRTI	0	0.03	0.01	0.05	0.33	0.11	0	0.03	0	0.12	0.05	0.04
L23I	PI	0	0	0.03	0.08	0	0	0.04	0	0	0.19	0	0
L24I	PI	0	0	0	0	0	0.04	0	0	0	0.19	0	0.04
D30N	PI	0	0	0.01	0.02	0.16	0.11	0	0	0.23	0.25	0.36	0.18
V32I	PI	0.04	0.03	0.01	0	0	0.04	0.12	0	0.06	0	0	0.04
M46I	PI	0.16	0.03	0.42	0.53	0.38	0.45	0.41	0.48	0.45	0.25	1.13	1.22
M46L	PI	0.04	0.03	0.56	0.56	0.27	0.45	0.57	0.37	0.28	0.62	0.98	0.76
I47A	PI	0	0	0	0	0	0	0	0	0	0	0	0
I47V	PI	0	0.03	0.01	0	0	0.04	0	0	0.06	0	0	0
G48M	PI	0	0	0	0	0	0	0	0	0	0	0	0
G48V	PI	0	0	0	0	0	0	0.04	0	0.06	0	0	0
I50L	PI	0	0	0	0	0	0.11	0	0	0.06	0	0	0
I50V	PI	0	0	0.01	0.02	0	0	0	0	0	0	0	0.04
F53L	PI	0.04	0.03	0	0.06	0.11	0.04	0	0.07	0	0.06	0	0
F53Y	PI	0.04	0.07	0	0.02	0.05	0.07	0.04	0	0	0	0	0.04
I54A	PI	0	0	0	0	0	0	0	0	0	0	0	0
I54L	PI	0.04	0	0.01	0	0	0	0.12	0.18	0	0	0	0
I54M	PI	0.04	0	0	0.02	0.05	0	0	0	0.06	0	0	0
I54S	PI	0	0	0	0.02	0	0	0	0	0	0	0	0
I54T	PI	0	0	0.01	0.02	0	0	0.04	0.04	0	0	0.05	0
I54V	PI	0	0	0.03	0	0.11	0.11	0.12	0	0.23	0.74	0	0.04
G73A	PI	0	0	0	0	0	0	0	0	0	0	0	0
G73C	PI	0	0	0	0	0	0	0	0.04	0	0	0	0
G73S	PI	0	0	0.01	0.06	0.11	0	0.2	0.04	0.06	0	0.1	0
G73T	PI	0	0	0	0	0.05	0	0	0	0.06	0	0	0
L76V	PI	0	0	0.01	0.02	0	0	0.12	0	0	0.19	0	0
V82A	PI	0	0	0.07	0.02	0.05	0.26	0.24	0.11	0.23	0.31	0	0.07
V82C	PI	0	0	0	0	0	0.07	0	0	0	0	0	0
V82F	PI	0	0	0.01	0.06	0	0.11	0	0.04	0.06	0	0	0
V82L	PI	0	0	0.01	0.03	0	0.11	0.16	0.11	0	0.06	0	0
V82M	PI	0	0	0	0.02	0	0.04	0	0	0	0	0	0
V82S	PI	0	0	0	0	0	0	0	0	0	0	0	0
V82T	PI	0	0	0	0	0	0.04	0.04	0	0	0.06	0	0
N83D	PI	0	0.03	0.05	0.08	0	0	0	0	0	0	0	0.04
I84A	PI	0	0	0	0	0	0	0	0	0	0	0	0
I84C	PI	0	0	0	0	0	0	0	0	0	0	0	0
I84V	PI	0.04	0	0.04	0.02	0.05	0.04	0	0.04	0.06	0.06	0.46	0
I85V	PI	0.2	0.07	0.05	0.13	0.44	0.41	0.28	0.29	0.11	0.62	0.21	0
N88D	PI	0.08	0	0.01	0	0.27	0.11	0	0	0.23	0.25	0.36	0.14
N88S	PI	0	0	0.01	0	0	0.04	0.04	0	0	0	0	0
L90M	PI	0.04	0.03	0.14	0.05	0.71	0.26	0.85	0.55	1.07	1.86	0.15	0
